# Supplementary material for: Application of a Novel Formulation of 1-Aminocyclopropane-1-carboxylic Acid (ACC) to Increase the Anthocyanins Concentration in Table Grape Berries
Source: Plants (Basel). 2025 Mar 29;14(7):1058. doi: 10.3390/plants14071058 (PMC11990719; doi:10.3390/plants14071058)
Supplement: Supplementary file 1 [file plants-14-01058-s001.zip]

Archive with 1 entries (1 files):
- plants-3529701-supplementary.pdf
